# Supplementary material for: Incidence, risk factors, and outcomes in electroencephalographic seizures after mechanical circulatory support: A systematic review and meta-analysis
Source: Front Cardiovasc Med. 2022 Aug 3;9:872005. doi: 10.3389/fcvm.2022.872005 (PMC9381842; doi:10.3389/fcvm.2022.872005)
Supplement: Supplementary File 3 — Characteristic of enrolled studies. [file Data_Sheet_3.xlsx]

## Sheet: adult
																				Pre-operative comorbidities
author	year	title	age(year)	age>60 years	age>70 years	age>75 years	height (cm)	body surface area	gender	Weight (kg)	BMI	Peak postoperative creatinine	eGFR	SAPS 2 score	SOFA score	CPR before VA-ECMO initiation	Congenital heart disease	ASA classification	MMSE score	Stroke/ TIA	Neurological disease	Atrial fibrillation	Peripheral vascular disease	previousmyocardial infarction	Dysrhythmia	Hypertension	Hyperlipidemia	Congestive heart failure	Unstable angina	Myocardial infarction	Coronary heart disease	Respiratory failure (adult)	Respiratory distress syndrome	Sepsis	Cardiogenic shock	Cardiac arrest	Left main coronary artery disease	Three-vessel coronary artery disease	Statins	Carotid artery disease	Valve disease	Body mass index > 30	pulmonary disease(including COPD)	Pulmonary hypertension	Diabetes mellitus	Creatinine > 120	Creatinine; umol/L	Re-operation	Active endocarditis
Peluso, L.	2020	Electroencephalographic features in patients undergoing extracorporeal membrane oxygenation	51（41-62）						male:0.43 female:0.57																											0.62							0.13
Stockard, J., et al.	1974	Electroencephalographic seizures during cardiopulmonary bypass.	27±5.8
Goldstone, A. B., et al.	2011	Predictors and outcomes of seizures after cardiac surgery: a multivariable analysis of 2,578 patients.	64.1						male:0.63 female:0.37														0.135					0.22		0.189													0.061		0.24			0.163	0.035
Mani, R., et al.	2012	The frequency and timing of epileptiform activity on continuous electroencephalogram in comatose post-cardiac arrest syndrome patients treated with therapeutic hypothermia.	58 (45–65)						male:0.53 female:0.47
Koster, A., et al.（2）	2012	Moderate dosage of tranexamic acid during cardiac surgery with cardiopulmonary bypass and convulsive seizures: incidence and clinical outcome.	69.5 (18 – 96)						male:0.582 female:0.418	79.3 (14.9)			64.3 (24.9)								0.133		0.199			0.872					0.694												0.205		0.246			0.193
Koster, A., et al.（1）	2012	Moderate dosage of tranexamic acid during cardiac surgery with cardiopulmonary bypass and convulsive seizures: incidence and clinical outcome.	70.3（18-96）						male:0.595 female:0.405	80.0 (15.3)			66.6 (22.6)								0.114		0.235			0.857					0.736												0.24		0.262			0.556
Gofton, T. E., et al.	2014	A Prospective Observational Study of Seizures After Cardiac Surgery Using Continuous EEG Monitoring.	65.4 (10.6)						male:0.72 female:0.28	84.0 (16.3)	29.2 (5.2)	101.0 (60.4)	82.1 (28.7)							0.079		0.168	0.218	0.109				0.208														0.337	0.218		0.267	0.089	94.8 (69.7)	0.059
Hanif, S., et al.	2014	Electroencephalography findings in patients with acute post coronary artery bypass graft encephalopathy.	64±11.2						male:0.952 female:0.048
Marcuse, L. V., et al.	2014	Evaluating the obtunded patient after cardiac surgery: the role of continuous electroencephalography.			0.295																		0.101	0.205																			0.045		0.265			0.055	0.026
Sharma, V., et al.	2014	The association between tranexamic acid and convulsive seizures after cardiac surgery: a multivariate analysis in 11 529 patients.	62.7					1.9	male:0.70 female:0.30											0.095			0.151			0.625		0.254	0.307	0.134							0.19	0.463	0.659	0.03			0.041		0.274		95.7	0.103
Manji, R. A., et al.	2015	Recurrent Seizures Following Cardiac Surgery: Risk Factors and Outcomes in a Historical Cohort Study.	69.82						male:0.705 female:0.295												0.032															0.049											98.5
Nasr, D. M.	2015	Neurologic Complications of Extracorporeal Membrane Oxygenation.	18.5±56.3						male:0.578 female:0.422								0.489															0.476	0.051	0.266	0.308	0.199
Cabral, P., et al.	2020	Early EEG for Prognostication Under Venoarterial Extracorporeal Membrane Oxygenation.	58 (47; 66)	0.39					male：0.67 female：0.33					57 (43; 72)	11 (8; 13)	0.29
Tschernatsch, M., et al.	2020	Epileptic seizure discharges in patients after open chamber cardiac surgery—a prospective prevalence pilot study using continuous electroencephalography.	70±10						male:0.72 female:0.28		27±5							3	28.3±1.7
[truncated: 91 more columns]

## Sheet: pediatric
year	author	title	all_sex	Ethnicity	Maternal education	Socioeconomic status quintile	Premature neonates (<37 wk gestational age)	gestational age(wk)	Birth weight	Birth head circumference, cm	Apgar score at 1 min	Apgar score at 5 min	Preoperative mechanical ventilation	Congenital heart disease	Diagnostic class(Cardiac class)	STAT category	Diagnoses, n (%)	Paralytics Administered	Ventilator Mode	Transplant era, ≥ year 2004	Waitlist duration	Diagnoses Prior to ECMO Initiation	CPR pre- ECMO ( % )	Primary diagnosis ( % )	ECMO criteria (% )*	Type ECMO ( % ) NS	ECMO duration	ECMO Cannulation Site	Time from ECMO cannulation to cEEG	Percent of ECMO run connected to cEEG,	Lowest pH	Lowest bicarbonate pre-ECMO)	Lactate (blood chemistry within 2hr pre-ECMO), mg/dL, normal 6–20	Pco2	Po2	Lowest blood pressure	Oxygenation index	serum laboratory values	Follow-up data at 1 year	HCT at first operation	weight at the operation/ECMO(kg)	Age at ICU Admission	Duration of ICU Stay	Age at ECMO initiation	Mechanical circulatory support pre HTx	Duration of mechanical ventilation	Duration of oxygen therapy	Ventilator use, pre surgury	Medication support only, pre HTx
1992	Streletz, L. J., et al.	Utility of serial EEGs in neonates during extracorporeal membrane oxygenation.	/					/	/	/		/		/	/		/					Meconium aspiration:45% Congenital diaphragm_x0002_atic hernia:16.5% Hyaline membrane dis_x0002_ease:15.1% Persistent pulmonary hypertension：8.9% Pneumonia：8.9% Other：4.8%	not mention		not mention	not mention	not mention	not mention				not mention	not mention		not mention						not mention			not mention
1993	Hahn, J. S., et al.	Electroencephalographic and neuroimaging findings in neonates undergoing extracorporeal membrane oxygenation.	/					39.63	3306g	/		/		/																														45.2h		13.3d	41.5d
1994	Graziani, L. J., et al.	Predictive value of neonatal electroencephalograms before and during extracorporeal membrane oxygenation.	/					39.2	3.14kg	/	5.1	7.7		/			Meconium aspiration:37% Diaphragmatic hernias:18.4% Hyaline membrane disease:18.4% Persistent pulmonary hypertension:11.7% Pneumonia:12.6% Other:1.6%						0.067				6.12d								Lowest Pao2 before ECMO=28.7	40.8	43							36.7h
2021	Bauer Huang, S. L.	Seizures Are Associated With Brain Injury in Infants Undergoing Extracorporeal Membrane Oxygenation	male:59% ;female:41%																							VV:0.11;VV:0.89
2021	Chahine, A.	Continuous Amplitude-Integrated Electroencephalography During Neonatal and Pediatric Extracorporeal Membrane Oxygenation							4.78（3.24-10.02）														0.21		respiratory:0.23;cardiac:0.56	VV:0.14;central VA:0.44;neckVA:0.42	114(87)				7.170.19()
2021	Hassumani, D. O.	Seizures in Children with Cardiac Disease on Extracorporeal Membrane Oxygenation	male:57&； female:43%						3.7(3.1,6.2)																			central:0.58;neck:0.41;femoral:0.01
2011	Hervey-Jumper, S. L.	Neurological complications of extracorporeal membrane oxygenation in children
2007	Horan, M.	Lack of influence of mild hypothermia on amplitude integrated-electroencephalography in neonates receiving extracorporeal membrane oxygenation	male:69%; female:31%					39.4	3.5
2017	LaRovere, K. L.	Patterns of Head Computed Tomography Abnormalities During Pediatric Extracorporeal Membrane Oxygenation and Association With Outcomes	male:53%; female:47%					154.6																				central:0.45;neck:0.47;groinl:0.078
2015	Nasr, D. M.	Neurologic Complications of Extracorporeal Membrane Oxygenation
2016	Ostendorf, A. P.	Early electroencephalographic findings correlate with neurologic outcome in children following cardiac arrest	male:53%; female:47%					70.8(month)
2013	Polito, A.	Neurologic complications in neonates supported with extracorporeal membrane oxygenation. An analysis of ELSO registry data	male:58%; female:42%						3.2																	respiratory:0.23;cardiac:0.56'
2020	Cook, R. J., et al.	Electrographic Seizures and Brain Injury in Children Requiring Extracorporeal Membrane Oxygenation.	Male:59% Female:41%					/	/	/		/		/									0.34		Postecardiac arrest:36% Post-bypass:20% Pulmonary:22% Cardiac:12% Cardiopulmonary:10%	VA:86% VV:14%		Neck:48% Central:47% Femoral:6%			7.2 (7.07-7.32)(not mention lowest)	22 (17-27)(not mention lowest)		56 (42-82)	188 (58-445)			Platelet count(× 103/µL):79 (57-99) International normalized ratio(INR):1.4 (1.3-1.8) PTT (seconds):99 (50-120)						3.5 (0.3-62.0)
2020	Fox, J., et al.	EEG is A Predictor of Neuroimaging Abnormalities in Pediatric Extracorporeal Membrane Oxygenation.	Male:58% Female:42%					/	/	/		/		/								PPHN:2% Sepsis:8% ARDS:18% Cardiac:18%	0.28			VA:78% VV:22%	529.4h	Neck:78% Femoral:2% Central:20%																Neonates(<44 weeks CGA):36% Children:64%
2020	Sansevere, A. J., et al.	EEG features of brain injury during extracorporeal membrane oxygenation in children.	Male:57% Female:43%					/	/	/		/		/											Cardiac arrest/instability:53% Respiratory:34% Congenital heart:13%	VA-peripheral：47% VA-central：40% VV:13%	5.7 (3.0–10.8)																	1.43y
2020	Yuliati, A., et al.	Prevalence of Seizures and Risk Factors for Mortality in a Continuous Cohort of Pediatric Extracorporeal Membrane Oxygenation Patients.	Male:51.6% Female:48.4%					/	/	/		/		0.548									0.339		Cardiac failure:66.1% Respiratory failure:27.4% Septic shock:6.4%	VA:96.8% VV:6.5%	5.5 (3.2–10.8)d	Neck:32.3% Central:58.1% Femoral:11.3%			7.2 (7.0–7.2)	16.1 (12.9–18.9)	63.0 (20.0–124.0)								5.3 (3.4–22.8)			0.0 (0.0–7.0)y
2001	Catherine M. Gannon, M., et al.	When Combined, Early Bedside Head Ultrasound and Electroencephalography Predict Abnormal ComputerizedTomography or Magnetic Resonance Brain Images ObtainedAfter Extracorporeal Membrane Oxygenation Treatment.	Male:66% Female:34%					39.2	3265g	/		/		/			MAS:63.1% Sepsis/ pneumonia:18.1% CDH:9.3% RDS:17.5% Idiopathic PPHN:11.25% Other:5.6%						15	MAS:53% Sepsis/ pneumonia: 11% CDH:10% RDS:16% Idiopathic PPHN:7.5% Other:2%	AaDO2>610mmHg：22% OI≥40：22% Acute deterioration：20% Barotrauma：5% Failure to improve：27% Cardiac arrest：2%	VA：87% VV：10% VV→VA：2%	148h					/	/		/			/			/			62h
2001	Dimmitt, R. A., et al.	Venoarterial versus venovenous extracorporeal membrane oxygenation in congenital diaphragmatic hernia: the Extracorporeal Life Support Organization Registry, 1990-1999.	Male:56.4% Female:43.6%					38.72	/	/		6		/												VA：86% VV：11.6% VV→VA：2.4%															3.11			17.35h
2013	Piantino, J. A., et al.	Nonconvulsive seizures are common in children treated with extracorporeal cardiac life support.	Male:58% Female:42%					/	/	/		/		/	/										Cardiac failure：48% Respiratory failure：26% Extracorporeal cardiopulmonary resuscitation：26%																16.3			4y
2017	Lin, J. J., et al.	Electrographic Seizures in Children and Neonates Undergoing Extracorporeal Membrane Oxygenation.	Male:53% Female:47%					/	/	/		/		/				0.84	Conventional :71% Oscillation :23% Volumetric Diffusive Respirator :6%			Cardiac Diagnoses Cardiac arrest (with or without E-CPR): 33% Congenital heart disease-pre-operative: 8% Congenital heart disease-post-operative: 45% Low cardiac output syndrome: 48% Cardiopulmonary bypass (with or without E-CPR or cardiac arrest): 39% Arrhythmia: 8% Pulmonary Diagnoses Congenital diaphragmatic hernia: 17% Persistent pulmonary hypertension: 42% Meconium aspiration: 8% Acute respi…			E-CPR :14% Cardiac Arrest (no E-CPR) :19% Post Bypass (no E-CPR or Cardiac Arrest) :27% Cardiac Etiology :16% Respiratory Etiology :23%	VA:86% VV:14%	7d	Neck:78% Chest:22%													4.7	4d		14d
2018	Cammock, C., et al.	Early stroke post–heart transplant is associated with decreased survival in children.	Male:52% Female:48%	African American:14.4%				/	/	/		/		Single ventricle:37.6%			Primary diagnosis CHD=51%			0.614	40.5d																								VAD:16.8% ECMO:7.2%			0.3	0.58
2018	Okochi, S., et al.	Prevalence of Seizures in Pediatric Extracorporeal Membrane Oxygenation Patients as Measured by Continuous Electroencephalography.	Male:60% Female:40%					/	/	/		/		/											Cardiac:42% Extracorporeal cardiopulmonary resuscitation:37% Respiratory:20%	VA:96% VV:11%	140h	Neck:40% Chest:53% Femoral:7%	10.6h	0.77	7.24	17.4	6.7	43mmHg	74.4mmHg			Platelet count(× 103/µL):48.5 International normalized ratio(INR):3.3			5.2			5.3m
1997	Du Plessis, A. J., et al.	Perioperative effects of alpha-stat versus pH-stat strategies for deep hypothermic cardiopulmonary bypass in infants.	/						3355g	/		/		/			D-TGA,IVS: 36.2% D-TGA,VSD: 14.2% TOF: 27.4% TOF,PA: 3.2% VSD: 10.8% Complete common AV canalz: 2% Truncus arteriorsus: 4.3% TAPVR: 1%						/		/	/	/	/				/	/		/			/			/			/
1998	Rappaport, L. A., et al.	Relation of seizures after cardiac surgery in early infancy to neurodevelopmental outcome.	/					39.8±1.2	3532±418g	/		8.4±0.9		D-transposition of the great arteries																									Age, mo： 12.4±0.8 Weight (z score) 20.37±0.94 Length (z score) 20.27±1.83 Social class† 43±14 Maternal IQ‡ 96±13
1974	Stockard, J., et al.	Electroencephalographic seizures during cardiopulmonary bypass.	/					/	/	/		/		/	/		/						/		/	/	/	/				not mention	not mention		not mention						/			/
2001	Limperopoulos, C., et al.	Association between electroencephalographic findings and neurologic status in infants with congenital heart defects.	/					/	/	/		/		/
2003	Raja, R., et al.	Post-transplant seizures in infants with hypoplastic left heart syndrome.	/				0.023	/	/	/		/		/							29.05d
2005	Clancy, R. R., et al.	Electrographic neonatal seizures after infant heart surgery.	Male:52% Female:48%					38.3 ± 1.9	/	/		/		/
2005	Gaynor, J. W., et al.	Increasing duration of deep hypothermic circulatory arrest is associated with an increased incidence of postoperative electroencephalographic seizures.	Male:59% Female:41%					39(28-41)	3090(956–4460)g	Microcephaly (birth head circumference less than the fifth percentile for gestational age) was present in 27%.		/		TOF:13.4% VSD (with or without coarctation):15.7% TGA (with or without VSD):6.7% Patients with a variety of other defects suitable for biventricular repair:22.4% HLHS or a variant：33.7% Other forms of functional single ventricle:7.8%	Ⅰ：46% Ⅱ:12% Ⅲ:8% Ⅳ:34%							/	/		/	/	/	/				/	/		/					31% (20%–43%)	3.5			/
2010	Andropoulos, D. B., et al.	Electroencephalographic seizures after neonatal cardiac surgery with high-flow cardiopulmonary bypass.	/					/	/	/		/		single ventricle(SV):53% 2-ventricle:47%																											3.15
2012	Gunn, J. K., et al.	Perioperative amplitude-integrated EEG and neurodevelopment in infants with congenital heart disease.	Male:63% Female:37%					39 ± 1.6	3300± 500g	34.5 ± 1.8		/		/	/		/						/		/	/	/	/				/	/		/			/			/			/
2013	Gaynor, J. W., et al.	Postoperative electroencephalographic seizures are associated with deficits in executive function and social behaviors at 4 years of age following cardiac surgery in infancy.	Male:57% Female:43%	American Indian/Alaska Native：3% Asian：3% Black or African American；17% Hispanic：2% White：73%	Less than high school：2% High school/some college：44% College：37% Graduate：15%	1：3% 2：10% 3：21% 4：20% 5：34%		38.3	3103g	33.39		/	0:80% 1:20%	/	1:48% 2:14% 3:7.5% 4:29.5%		/						/		/	/	/	/												30.58	3.82			/
2014	Seltzer, L. E., et al.	Intraoperative electroencephalography predicts postoperative seizures in infants with congenital heart disease.	Male:59% Female:41%					38.5	3.2kg	/		/		/	I：68.75% II：9.375% III：15.625%								/		/	/	/	/				/	/		/			/			/			/
2015	Naim, M. Y., et al.	Subclinical seizures identified by postoperative electroencephalographic monitoring are common after neonatal cardiac surgery.	Male:57% Female:43%				0.16	39 (38, 39)	3.2 (2.8–3.6)kg	34 (32–35)		/		/	I：27% II：9% III：22% IV：42%								/		/	/	/	/				/	/		/			/			/			/
2018	Claessens, N. H. P., et al.	Amplitude-Integrated Electroencephalography for Early Recognition of Brain Injury in Neonates with Critical Congenital Heart Disease.	Male:76% Female:24%					39.1 ± 1.2	3314 ± 506g	/		9 ± 1		BVP(Biventricular physiology without aortic arch obstruction):23% BVP-AO:(Biventricular physiology with aortic arch obstruction):41% SVP(Single-ventricle physiology):36%			Postnatal diagnosis=31%
2018	Prajongkit, T., et al.	Prognostic value of continuous electroencephalography in children undergoing therapeutic hypothermia after cardiac arrest: A pilot study.	Male:33.3% Female:66.7%					/	/	/		/		/			Lung or airway disease:0% Neurological condition:0% GI condition:0% Congenital heart disease:0% Hematologic condition:16.7%
2021	Swartz, M. F., et al.	Intraoperative Cortical Asynchrony Predicts Abnormal Postoperative Electroencephalogram.	Male:55% Female:45%					38.5	/	34.24		/		/													ECMO uesd=7.5%								Nadir PO2=59.02						3.24							Duration mechanical ventilation=11.1d
2021	Turner, II, et al.	Scavenging right atrial Bretschneider histidine-tryptophan-ketoglutarate cardioplegia: Impact on hyponatremia and seizures in pediatric cardiac surgery patients.	/					/	/	/		/		/		class1:43.6% class2:21.5% class3:18.6% class4:10.7% class5:5.3%							/		/	/	/	/				/	/		/			Before aortic crossclamp:139.2 After aortic crossclamp on:127.6 After aortic crossclamp off:135.1 Discharge from operating room:140.9			6.76			/
2021	Agha, H. M.	Neurological Sequelae Following Pediatric Cardiac Interventions	/
1999	Bellinger, D. C.	Developmental and Neurological Status of Children at 4 Years of Age After Heart Surgery With Hypothermic Circulatory Arrest or Low-Flow Cardiopulmonary Bypass	male:75%； female:25%					39.7	3.537			8.3
2020	Gui, J.	Effect of perioperative amplitude‑integrated electroencephalography on neurodevelopmental outcomes following infant heart surgery	male:53%； female:47%					38.18±2.799	2.77960±6.62650																																		27.31±12.319			8.022±8.106
2016	Latal, B.	Postoperative Amplitude-Integrated Electroencephalography Predicts Four-Year Neurodevelopmental Outcome in Children with Complex Congenital Heart Disease	male:65% ；female:35%					39.45 (30.6-41.9)	3.310 (1.350-4.680)	34.75 (28.0-37.0)		9 (1-10)																															11(4-156)			6 (1-116)
2021	Levy, R. J.	Evaluation of Seizure Risk in Infants After Cardiopulmonary Bypass in the Absence of Deep Hypothermic Cardiac Arrest	male:61.9 %;female:38.1%					39.0 (27.0, 41.0)
2021	Li, M. Y.	Assessment of postoperative risk factors for EEG abnormalities in routine clinical management after paediatric cardiopulmonary bypass	male:58.3%; female:41.7%						3(2.2-5.4)																																		4(1-48)			27 (0–448)
1993	Newburger, J. W.	A COMPARISON OF THE PERIOPERATIVE NEUROLOGIC EFFECTS OF HYPOTHERMIC CIRCULATORY ARREST VERSUS LOW-FLOW CARDIOPULMONARY BYPASS IN INFANT HEART SURGERY	/					38.5	3.533			8.3
2012	Gunn, J. K.	Amplitude-integrated electroencephalography and brain injury in infants undergoing norwood-type operations	male:59%; female:41%					39±1.4	3.3±0.5	34.5±1.7
[truncated: 79 more columns]
